# Supplementary material for: Monitoring body condition score of reintroduced banteng (Bos javanicus D’Alton, 1923) into Salakphra Wildlife Sanctuary, Thailand
Source: PeerJ. 2020 Apr 23;8:e9041. doi: 10.7717/peerj.9041 (PMC7183756; doi:10.7717/peerj.9041)
Supplement: Supplemental Information 1 [file peerj-08-9041-s001.xlsx]

## Sheet: Sheet1
Sex	year	Neck	Dewlap	Shoulder	Vertebrae	Rips	Hindquarter	Tail head	Mode
Female	1	1	1	3		3
Female	1	2	2	3	3	3	3	3	3
Female	1	2	2	3	3	3	3	3	3
Female	1	2	2	3	3	3	3		3
Female	1	2	3	3	3	3	3		3
Female	1	1	1	2	3	3	3	2	3
Female	1	1	1	2	3	3	3	2	3
Female	1	1	2	2	3	3	3	2	3
Female	1	1	2	2	3	3	3	2	3
Female	1	1	3	3	3	3	3		3
Female	1	1	1			2	2	2	2
Female	1	2	2	2	2	3	3	3	2
Female	1	3	3	3	3	4	3		3
Female	2	2	3	3	3	3	3		3
Female	2	2	3	4	4	3	3		3
Female	2	3	3	3	3	4	4	4	3
Female	3	2	3	4	4	3	3	3	3
Female	3	2	3	4	4	3	4	3	4
Male	1	3	2	3	4	3	2		3
Male	1	2	2	3	3	3	2	3	3
Male	1	2	2	3	3	3	2		2
Male	1	3	2	3	4	3	2	4	3
Male	1	3	2	3	4	3	2	4	3
Male	1	4	3	4	4	3	3	3	3
Male	1	3	3	3	4	4	3	3	3
Male	1	2	2	3	3	2	3	3	3
Male	1	3	3	3	4	4	3	3	3
Male	1	3	4	4	3	3	3		3
Male	2	3	3	4	5	4	5	4	4
Male	2	3	3	4	5	4	4	4	4
Male	2		3	4	4	4	4	4	4
Male	2	2	2	3	3	3	3		3
Male	3	3	3	4	5	4	4	4	4
Male	3	4	4	5	5	4	5	5	5
Male	3	4	4	5	5	4	5	5	5
Male	3	4	4	5	5	4			4
spearman correlation
A	ges W	ieght	year	Neck D	ewlap Sh	oulder Ve	rtebrae	Rips Hin	dquarter Tail	head	Mean
Ages	1	0.6	0.33	0.38	0.08	0.32	0.32	0.32	0.06	0.71	0.3
Wieght	0.6	1	0.3	0.73	0.32	0.56	0.61	0.4	0.07	0.84	0.57
year	0.33	0.3	1	0.39	0.62	0.73	0.63	0.51	0.72	0.63	0.67
Neck	0.38	0.73	0.39	1	0.69	0.68	0.7	0.68	0.32	0.87	0.89
Dewlap	0.08	0.32	0.62	0.69	1	0.79	0.57	0.65	0.64	0.71	0.88
Shoulder	0.32	0.56	0.73	0.68	0.79	1	0.77	0.48	0.55	0.75	0.86
Vertebrae	0.32	0.61	0.63	0.7	0.57	0.77	1	0.61	0.44	0.72	0.81
Rips	0.32	0.4	0.51	0.68	0.65	0.48	0.61	1	0.66	0.66	0.77
Hindquarter	0.06	0.07	0.72	0.32	0.64	0.55	0.44	0.66	1	0.54	0.66
Tail head	0.71	0.84	0.63	0.87	0.71	0.75	0.72	0.66	0.54	1	0.87
Mean	0.3	0.57	0.67	0.89	0.88	0.86	0.81	0.77	0.66	0.87	1
n
	Ages	Wieght	year	Neck	Dewlap	Shoulder	Vertebrae	Rips	Hindquarter	Tail head	Mean
Ages	36	36	36	35	36	35	34	36	34	24	36
Wieght	36	36	36	35	36	35	34	36	34	24	36
year	36	36	36	35	36	35	34	36	34	24	36
Neck	35	35	35	35	35	34	33	35	33	23	35
Dewlap	36	36	36	35	36	35	34	36	34	24	36
Shoulder	35	35	35	34	35	35	34	35	33	23	35
Vertebrae	34	34	34	33	34	34	34	34	33	23	34
Rips	36	36	36	35	36	35	34	36	34	24	36
Hindquarter	34	34	34	33	34	33	33	34	34	24	34
Tail head	24	24	24	23	24	23	23	24	24	24	24
Mean	36	36	36	35	36	35	34	36	34	24	36
P
	Ages	Wieght	year	Neck	Dewlap	Shoulder	Vertebrae	Rips	Hindquarter	Tail head	Mean
Ages		0.0001	0.0474	0.0231	0.6572	0.0645	0.0613	0.0592	0.7199	0	0.074
Wieght	0.0001		0.0731	0	0.0588	0.0005	0.0001	0.0163	0.7148	0	0.0003
year	0.0474	0.0731		0.0192	0	0	0	0.0014	0	0.001	0
Neck	0.0231	0	0.0192		0	0	0	0	0.0689	0	0
Dewlap	0.6572	0.0588	0	0		0	0.0005	0	0	0	0
Shoulder	0.0645	0.0005	0	0	0		0	0.0036	0.0009	0	0
Vertebrae	0.0613	0.0001	0	0	0.0005	0		0.0001	0.0108	0.0001	0
Rips	0.0592	0.0163	0.0014	0	0	0.0036	0.0001		0	0.0004	0
Hindquarter	0.7199	0.7148	0	0.0689	0	0.0009	0.0108	0		0.0061	0
Tail head	0	0	0.001	0	0	0	0.0001	0.0004	0.0061		0
Mean	0.074	0.0003	0	0	0	0	0	0	0	0
